# Supplementary material for: Computer model of a spectrum analyzer for a virtual laboratory: development and introduction to the educational process
Source: PeerJ Comput Sci. 2022 Nov 3;8:e1130. doi: 10.7717/peerj-cs.1130 (PMC9680885; doi:10.7717/peerj-cs.1130)
Supplement: Supplemental Information 2 [file peerj-cs-08-1130-s002.cpp]

#include <QLabel>
#include <QtWidgets>

#include <QApplication>
#include <QPainter>
#include <QImage>
#include <QDoubleSpinBox>
#include <QGridLayout>

#include <AbstractDevice.h>

#include <AbstractFunc.h>

#define RUS QString::fromLocal8Bit


class RisClass : public QWidget
{
	
	Q_OBJECT

	public:
		RisClass()
		{
		}
		
	public: 
		void Ris_Func(void);
		
	signals:
		void Pribor_Ris();			//a signal about the need to request new data and redraw the device screen
	
};						//RisClass

//******************************************************************************
class Signal_1_Func : public AbstractFunc 
{
	
	public:
		Signal_1_Func() {
			//allowedInputs = QStringList() << "input_signal_1";	// << "input_signal_2";	//input signal
		}
		
	private:
		float pr_func(float freq, float fst, float fen);

};				//Signal_1_Func

//******************************************************************************
//******************************************************************************

class Analyzer : public  AbstractDevice
{
	Q_OBJECT
	
	//public:
		//Signal_1_Func *Signal1Func;

	public:	
		DeviceType getDeviceType();
		QString getDeviceName();
		QString getDeviceIDName();

	private:
		Signal_1_Func *signal_1;


	//переменные	
	public:
		QPainter p1;
		QImage img1;

		//для ввода
		QGridLayout *p; 
		QDoubleSpinBox *spb;	
		QLabel *sttext;
		QLabel *stnull;

		int *for_nac_f;

	protected:
		double fBeg, fEnd, fCentr, fSpan;		//frequencies
		double FMin, FMax;						//max&min frequency of the device
		double FMinPr, FMaxPr;					//max&min frequency of the connected device, if it's 0, there is no range limit

		int iTextEd;							//input multiplier: 0 - GHz; 1 - MHz; 2 - KHz; 3  - none
		QString TextEdIzm[4];					//suffix string for the input field
		double Ref, Mag, dBMax, dBMin;			//scale, dB
		int RefPoz;
		int Meas_S;								//what we measure: S11=11, S21=21
		QString STextCal[2];					//calibration information line
		double fBegCal, fEndCal;				//calibration range frequency
		int tipCal;								//type of calibration, = 0 - port P1, = 1 - port P1P2

		//рабочие
		int VidScreenTek;			//№ current screen
		QString NameMenuTek;		//filename of the current sidebar
		int InputVal;				//what we enter (for processing input)
									// 1 - fBeg, 2 - fEnd, 3 - fCentr, 4 - fSpan

		
		double *Arr_Y;				//pointer to array Y(x)
		int	Arr_max;				//array size	
		//скорее всего не нужны
		int L_win_T;				//current output window's width 
		int H_win_T;				//current output window's height 
		int X_beg_T,Y_beg_T;		//current output window coordinates (upper left corner)

		//для маркеров
		int aktMarker;				//which marker is active: 0, 1, 2, 3. If 4 - there are no markers
		int outMarker[4];			//0 - no marker, 1 - there is a marker
		double X_Marker[4];			//x coordinate of the marker, real value, f
		double dbAktMarker, fAktMarker;		//active marker values
		int outDeltaMarker[4];		//0 - no , 1 - marker delta mode enabled

		//double X_RefMarker;			//x coordinate Ref of the marker, real value, f
		//int outRefMarker;			//0 - no Ref marker, 1 - Ref marker
		//int aktRefMarker;			//1 active Ref marker, 0 not

		double *ArrMinMaxLocal;				//pointer to array of coordinates x local min, max f
		int	KolMinMaxLocal;					//array size	
		int	TekMinMaxLocal;					//the current element of the array that is displayed
		int DostupNextPeak;					//0 - no, 1 - Max Search, 2 - Min Search
		double *ArrSortLocal;				//a pointer to an array of x coordinates that will be sorted for the Next Peak menu
		int NumSortLocal;					//number of the displayed peak from the ArrSortLocal array

		double HorizLine;					//Horizontal line value
		int OutHorizLine;					// 0 - no line, 1 - line
		int Y_HorizLine;

		

		int TipScroll;						//what we move the mouse wheel: 0 - no, 1 - HorizLine, 2 - active marker
		
		int kolesoMouse;					//working for mouse wheel
		int num_img;						//Instrument scroll wheel picture number
		QString mas_img[13];				//array of device wheel images

		int HardKeyMenu;					//sign of enabling HardKey mode

		double StepHorizLine;				//wheel scroll step for horizontal line 0.01
		double StepMarkerScroll;			//wheel scroll step for marker 0.01
		
		int X_Click, Y_Click;						//to handle mouse drag
		int Click_HorizLine, Drag_HorizLine;		//to handle horizontal line dragging
		
		int Num_Marker_Drav;				//Marker number to drag
		int Click_Marker, Drag_Marker;

	public:
	Analyzer(int lang = 0, QWidget* pwgt = 0, Qt::WindowFlags flags = 0);		
	~Analyzer(void);

	//методы класса
	protected:
		void drawScreen(int VidScreen, QString NameMenu);		//screen drawing
		void drawLineString(int VidScreen);						//drawing (output) a line of text on the screen
		void drawAxisY(int VidScreen);							//drawing (output) values along the Y axis dB
		void drawGraf(int VidScreen);							//drawing (output) of the graph of the function
		void Input(QString Text, double Value, double Step, int Decimal, double RangeMin, double RangeMax, QString TextSuffix, int TipSuf);		//ввод данных
		void Zapros_Beg(void);									//initial data request


	//to analyze mouse and keyboard coordinates
	//protected:
	public:
		virtual void mousePressEvent (QMouseEvent* pe);
		virtual void keyPressEvent (QKeyEvent* pe);
		virtual void wheelEvent(QWheelEvent* pe);		//mouse wheel
		virtual void mouseMoveEvent (QMouseEvent* pe);
		virtual void mouseReleaseEvent (QMouseEvent* pe);
		virtual void showEvent(QShowEvent * event);

	//методы обработки кнопок
	protected:
		void Bottom_Close_Input(void);			//input field's Close button
		void Bottom_Start(void);				//button Start
		void Bottom_Stop(void);					//button Stot
		void Bottom_Meas(void);					//button Meas
		void Bottom_Format(void);				//button Format
		void Bottom_Displ(void);				//button Displ
		void Bottom_Cal(void);					//button Cal 
		void Bottom_Marker(void);				//button Marker 
		void Bottom_Scale(void);				//button Scale 

		void Bottom_Lines(void);				//button Lines 
		void Bottom_Search(void);				//button Search 
		void Bottom_Funct(void);				//button Marker Funct

		void Bottom_Esc(void);					//button Esc
		void Bottom_OK(void);					//button OK
		void Autoscale(void);					//Autoscale()

		void setMarker(int n);					//setting markers in the menu
		void Ref_Marker_Marke(void);			//Ref Marker -> Marker
		void Bottom_Ed_Izm_Input(int n);		//unit change measurements

	//methods for handling menus and menu buttons
	protected:
		void Bottom_Menu_1(void);
		void Bottom_Menu_2(void);
		void Bottom_Menu_3(void);
		void Bottom_Menu_4(void);
		void Bottom_Menu_5(void);
		void Bottom_Menu_6(void);
		void Bottom_Menu_7(void);
		void Bottom_Menu_8(void);

	//internal methods
	private:
		void VvodVisible(bool Set){
			spb->setVisible(Set);
			sttext->setVisible(Set);
			stnull->setVisible(Set);
		}

		void Peak_Search(int n);			//processing - output local min max
		void Sort_Arr(void);				//sort array of peaks
		void Aktiv_Marker(int n);			//marker activation by clicking on its line (inscription)
		void Delta_Mode(void);				//delta mode
		void Enter_Vvod(double x);			//processing input on Enter and OK

		double ScetGraf(double x,int Meas_S);		//calculation of graph values

		QPixmap background;

		void setPixmap(const QPixmap &newPix) {
			background = newPix;
			this->repaint();
		}

	protected:
		void paintEvent(QPaintEvent *event) {
			QPainter pntr(this);

			pntr.drawPixmap(0, 0, background);
		}


	//для обмена данными
	signals:
		void zapros_F(double f1, double f2, double f3);			//transmits a frequency to the device to receive parameters
		void otvet_pribora_N(double f);							//signal for data transmission from the "black box" "inside"
		
	public slots:
		void data_S(double S21);								//signal to redraw the filter value change
		void Ris_Slot();										//called from outside on a signal from the "black box" about a change in it
		void zapros(double f1, double f2, double f3);			//requesting data from the "black box"	

	public:
		double for_S21;											


		
		void F_Not(void) {										//message about lack of data from frequencies 


			QMessageBox::information(0, RUS("Нет данных"), RUS("Для выбранного диапазона частот нет данных")); //message box "no data", there is no data for the chosen range

		}

};


#endif 
